# Supplementary material for: Loop detection using Hi-C data with HiCExplorer
Source: Gigascience. 2022 Jul 9;11:giac061. doi: 10.1093/gigascience/giac061 (PMC9270730; doi:10.1093/gigascience/giac061)
Supplement: giac061_Supplemental_Files [file giac061_supplemental_files.zip]

Archive with 5 entries (5 files):
- loop_final_supplementary.pdf
- main (1).tex
- orcidlink.sty
- paper-refs (1).bib
- vancouver-authoryear.bst
