# Supplementary material for: Loop detection using Hi-C data with HiCExplorer
Source: Gigascience. 2022 Jul 9;11:giac061. doi: 10.1093/gigascience/giac061 (PMC9270730; doi:10.1093/gigascience/giac061)
Supplement: giac061_Supplemental_Files [file giac061_supplemental_files.zip › paper-refs (1).bib]

@article{dekker2002capturing,
  title={Capturing chromosome conformation},
  author={Dekker, Job and Rippe, Karsten and Dekker, Martijn and Kleckner, Nancy},
  journal={science},
  volume={295},
  number={5558},
  pages={1306--1311},
  year={2002},
  publisher={American Association for the Advancement of Science},
note = {[PubMed:\href{http://www.ncbi.nlm.nih.gov/pubmed/11847345}{11847345}]
    [doi:\href{http://dx.doi.org/10.1126/science.1067799}{10.1126/science.1067799}]}
}


@article{simonis2006nuclear,
  title={Nuclear organization of active and inactive chromatin domains uncovered by chromosome conformation capture--on-chip (4C)},
  author={Simonis, Marieke and Klous, Petra and Splinter, Erik and Moshkin, Yuri and Willemsen, Rob and De Wit, Elzo and Van Steensel, Bas and De Laat, Wouter},
  journal={Nature genetics},
  volume={38},
  number={11},
  pages={1348},
  year={2006},
  publisher={Nature Publishing Group},
  note = {[PubMed:\href{http://www.ncbi.nlm.nih.gov/pubmed/17033623}{17033623}]
    [doi:\href{https://doi.org/10.1038/ng1896}{10.1038/ng1896}]}
}

@article{zhao2006circular,
  title={Circular chromosome conformation capture (4C) uncovers extensive networks of epigenetically regulated intra-and interchromosomal interactions},
  author={Zhao, Zhihu and Tavoosidana, Gholamreza and Sj{\"o}linder, Mikael and G{\"o}nd{\"o}r, Anita and Mariano, Piero and Wang, Sha and Kanduri, Chandrasekhar and Lezcano, Magda and Sandhu, Kuljeet Singh and Singh, Umashankar and others},
  journal={Nature genetics},
  volume={38},
  number={11},
  pages={1341},
  year={2006},
  publisher={Nature Publishing Group},
  note = {[PubMed:\href{http://www.ncbi.nlm.nih.gov/pubmed/17033624}{17033624}]
    [doi:\href{https://doi.org/10.1038/ng1891}{10.1038/ng1891}]}
}

@article{dostie2006chromosome,
  title={Chromosome Conformation Capture Carbon Copy (5C): a massively parallel solution for mapping interactions between genomic elements},
  author={Dostie, Jos{\'e}e and Richmond, Todd A and Arnaout, Ramy A and Selzer, Rebecca R and Lee, William L and Honan, Tracey A and Rubio, Eric D and Krumm, Anton and Lamb, Justin and Nusbaum, Chad and others},
  journal={Genome research},
  volume={16},
  number={10},
  pages={1299--1309},
  year={2006},
  publisher={Cold Spring Harbor Lab},
  note = {[PubMed:\href{http://www.ncbi.nlm.nih.gov/pubmed/16954542}{16954542}]
    [PubMed Central:\href{https://www.ncbi.nlm.nih.gov/pmc/articles/PMC1581439}{PMC1581439}]
    [doi:\href{https://doi.org/10.1101/gr.5571506}{10.1101/gr.5571506}]}
}


@article{Lieberman-Aiden2009,
abstract = {We describe Hi-C, a method that probes the three-dimensional architecture of whole genomes by coupling proximity-based ligation with massively parallel sequencing. We constructed spatial proximity maps of the human genome with Hi-C at a resolution of 1 megabase. These maps confirm the presence of chromosome territories and the spatial proximity of small, gene-rich chromosomes. We identified an additional level of genome organization that is characterized by the spatial segregation of open and closed chromatin to form two genome-wide compartments. At the megabase scale, the chromatin conformation is consistent with a fractal globule, a knot-free, polymer conformation that enables maximally dense packing while preserving the ability to easily fold and unfold any genomic locus. The fractal globule is distinct from the more commonly used globular equilibrium model. Our results demonstrate the power of Hi-C to map the dynamic conformations of whole genomes.},
archivePrefix = {arXiv},
arxivId = {arXiv:1011.1669v3},
author = {Lieberman-Aiden, Erez and {Van Berkum}, Nynke L. and Williams, Louise and Imakaev, Maxim and Ragoczy, Tobias and Telling, Agnes and Amit, Ido and Lajoie, Bryan R. and Sabo, Peter J. and Dorschner, Michael O. and Sandstrom, Richard and Bernstein, Bradley and Bender, M. A. and Groudine, Mark and Gnirke, Andreas and Stamatoyannopoulos, John and Mirny, Leonid A. and Lander, Eric S. and Dekker, Job},
note = {[PubMed:\href{http://www.ncbi.nlm.nih.gov/pubmed/19815776}{19815776}]
    [PubMed Central:\href{https://www.ncbi.nlm.nih.gov/pmc/articles/PMC2858594}{PMC2858594}]
    [doi:\href{http://dx.doi.org/10.1126/science.1181369}{10.1126/science.1181369}]},
doi = {10.1126/science.1181369},
eprint = {arXiv:1011.1669v3},
isbn = {0036-8075},
issn = {00368075},
journal = {Science},
month = {oct},
number = {5950},
pages = {289--293},
pmid = {19815776},
publisher = {American Association for the Advancement of Science},
title = {{Comprehensive mapping of long-range interactions reveals folding principles of the human genome}},
url = {http://www.ncbi.nlm.nih.gov/pubmed/19815776 http://www.pubmedcentral.nih.gov/articlerender.fcgi?artid=PMC2858594},
volume = {326},
year = {2009}
}


@article{Dixon2012,
abstract = {The spatial organization of the genome is intimately linked to its biological function, yet our understanding of higher order genomic structure is coarse, fragmented and incomplete. In the nucleus of eukaryotic cells, interphase chromosomes occupy distinct chromosome territories, and numerous models have been proposed for how chromosomes fold within chromosome territories. These models, however, provide only few mechanistic details about the relationship between higher order chromatin structure and genome function. Recent advances in genomic technologies have led to rapid advances in the study of three-dimensional genome organization. In particular, Hi-C has been introduced as a method for identifying higher order chromatin interactions genome wide. Here we investigate the three-dimensional organization of the human and mouse genomes in embryonic stem cells and terminally differentiated cell types at unprecedented resolution. We identify large, megabase-sized local chromatin interaction domains, which we term 'topological domains', as a pervasive structural feature of the genome organization. These domains correlate with regions of the genome that constrain the spread of heterochromatin. The domains are stable across different cell types and highly conserved across species, indicating that topological domains are an inherent property of mammalian genomes. Finally, we find that the boundaries of topological domains are enriched for the insulator binding protein CTCF, housekeeping genes, transfer RNAs and short interspersed element (SINE) retrotransposons, indicating that these factors may have a role in establishing the topological domain structure of the genome.},
archivePrefix = {arXiv},
arxivId = {1206.5533},
author = {Dixon, Jesse R and Selvaraj, Siddarth and Yue, Feng and Kim, Audrey and Li, Yan and Shen, Yin and Hu, Ming and Liu, Jun S and Ren, Bing},
note = {[PubMed:\href{http://www.ncbi.nlm.nih.gov/pubmed/22495300}{22495300}]
    [PubMed Central:\href{https://www.ncbi.nlm.nih.gov/pmc/articles/PMC3356448}{PMC3356448}]
    [doi:\href{http://dx.doi.org/10.1038/nature11082}{10.1038/nature11082}]},
doi = {10.1038/nature11082},
eprint = {1206.5533},
isbn = {1476-4687 (Electronic)$\backslash$r0028-0836 (Linking)},
issn = {00280836},
journal = {Nature},
number = {7398},
pages = {376--380},
pmid = {22495300},
title = {{Topological domains in mammalian genomes identified by analysis of chromatin interactions}},
url = {https://www.nature.com/articles/nature11082.pdf},
volume = {485},
year = {2012}
}


@article{Rao2014,
archivePrefix = {arXiv},
arxivId = {1206.5533},
author = {Rao, Suhas S P and Huntley, Miriam H and Durand, Neva C and Stamenova, Elena K},
note = {[PubMed:\href{http://www.ncbi.nlm.nih.gov/pubmed/25497547}{25497547}]
    [PubMed Central:\href{https://www.ncbi.nlm.nih.gov/pmc/articles/PMC5635824/}{PMC5635824}]
    [doi:\href{http://dx.doi.org/10.1016/j.cell.2014.11.021}{10.1016/j.cell.2014.11.021}]},
doi = {10.1016/j.cell.2014.11.021},
eprint = {1206.5533},
isbn = {1097-4172 (Electronic)$\backslash$r0092-8674 (Linking)},
issn = {0092-8674},
journal = {Cell},
number = {7},
pages = {1665--1680},
pmid = {25497547},
title = {{A 3D Map of the Human Genome at Kilobase Resolution Reveals Principles of Chromatin Looping}},
url = {http://dx.doi.org/10.1016/j.cell.2014.11.021},
volume = {159},
year = {2014}
}


@article{wolff2018galaxy,
  title={Galaxy HiCExplorer: a web server for reproducible Hi-C data analysis, quality control and visualization},
  author={Wolff, Joachim and Bhardwaj, Vivek and Nothjunge, Stephan and Richard, Gautier and Renschler, Gina and Gilsbach, Ralf and Manke, Thomas and Backofen, Rolf and Ram{\'\i}rez, Fidel and Gr{\"u}ning, Bj{\"o}rn A},
  journal={Nucleic acids research},
  volume={46},
  number={W1},
  pages={W11--W16},
  year={2018},
  publisher={Oxford University Press},
  note = {[PubMed:\href{http://www.ncbi.nlm.nih.gov/pubmed/29901812}{29901812}]
    [PubMed Central:\href{https://www.ncbi.nlm.nih.gov/pmc/articles/PMC6031062}{PMC6031062}]
    [doi:\href{https://doi.org/10.1093/nar/gky504}{10.1093/nar/gky504}]}
}
}
@article{gruning2018bioconda,
  title={Bioconda: sustainable and comprehensive software distribution for the life sciences},
  author={Gr{\"u}ning, Bj{\"o}rn and Dale, Ryan and Sj{\"o}din, Andreas and Chapman, Brad A and Rowe, Jillian and Tomkins-Tinch, Christopher H and Valieris, Renan and K{\"o}ster, Johannes},
  journal={Nature methods},
  volume={15},
  number={7},
  pages={475},
  year={2018},
  publisher={Nature Publishing Group},
  note = {[PubMed:\href{http://www.ncbi.nlm.nih.gov/pubmed/29967506}{29967506}]
    [doi:\href{https://doi.org/10.1038/s41592-018-0046-7}{10.1038/s41592-018-0046-7}]}
}
}

@article{Heinz2010,
abstract = {Genome-scale studies have revealed extensive, cell type-specific colocalization of transcription factors, but the mechanisms underlying this phenomenon remain poorly understood. Here, we demonstrate in macrophages and B cells that collaborative interactions of the common factor PU.1 with small sets of macrophage- or B cell lineage-determining transcription factors establish cell-specific binding sites that are associated with the majority of promoter-distal H3K4me1-marked genomic regions. PU.1 binding initiates nucleosome remodeling, followed by H3K4 monomethylation at large numbers of genomic regions associated with both broadly and specifically expressed genes. These locations serve as beacons for additional factors, exemplified by liver X receptors, which drive both cell-specific gene expression and signal-dependent responses. Together with analyses of transcription factor binding and H3K4me1 patterns in other cell types, these studies suggest that simple combinations of lineage-determining transcription factors can specify the genomic sites ultimately responsible for both cell identity and cell type-specific responses to diverse signaling inputs. {\textcopyright} 2010 Elsevier Inc. All rights reserved.},
archivePrefix = {arXiv},
arxivId = {0801.2587},
author = {Heinz, Sven and Benner, Christopher and Spann, Nathanael and Bertolino, Eric and Lin, Yin C. and Laslo, Peter and Cheng, Jason X. and Murre, Cornelis and Singh, Harinder and Glass, Christopher K.},
note = {[PubMed:\href{http://www.ncbi.nlm.nih.gov/pubmed/20513432}{20513432}]
    [PubMed Central:\href{https://www.ncbi.nlm.nih.gov/pmc/articles/PMC2898526}{PMC2898526}]
    [doi:\href{http://dx.doi.org/10.1016/j.molcel.2010.05.004}{10.1016/j.molcel.2010.05.004}]},
doi = {10.1016/j.molcel.2010.05.004},
eprint = {0801.2587},
isbn = {1097-4164 (Electronic)$\backslash$n1097-2765 (Linking)},
issn = {10972765},
journal = {Molecular Cell},
keywords = {DNA,MOLIMMUNO},
month = {may},
number = {4},
pages = {576--589},
pmid = {20513432},
publisher = {Cell Press},
title = {{Simple Combinations of Lineage-Determining Transcription Factors Prime cis-Regulatory Elements Required for Macrophage and B Cell Identities}},
url = {https://www.sciencedirect.com/science/article/pii/S1097276510003667?via{\%}3Dihub},
volume = {38},
year = {2010}
}
@article{Imakaev2012,
abstract = {Extracting biologically meaningful information from chromosomal interactions obtained with genome-wide chromosome conformation capture (3C) analyses requires the elimination of systematic biases. We present a computational pipeline that integrates a strategy to map sequencing reads with a data-driven method for iterative correction of biases, yielding genome-wide maps of relative contact probabilities. We validate this ICE (iterative correction and eigenvector decomposition) technique on published data obtained by the high-throughput 3C method Hi-C, and we demonstrate that eigenvector decomposition of the obtained maps provides insights into local chromatin states, global patterns of chromosomal interactions, and the conserved organization of human and mouse chromosomes.},
archivePrefix = {arXiv},
arxivId = {NIHMS150003},
author = {Imakaev, Maxim and Fudenberg, Geoffrey and McCord, Rachel Patton and Naumova, Natalia and Goloborodko, Anton and Lajoie, Bryan R and Dekker, Job and Mirny, Leonid A},
note = {[PubMed:\href{http://www.ncbi.nlm.nih.gov/pubmed/22941365}{22941365}]
    [PubMed Central:\href{https://www.ncbi.nlm.nih.gov/pmc/articles/PMC3816492}{PMC3816492}]
    [doi:\href{http://dx.doi.org/10.1038/nmeth.2148}{10.1038/nmeth.2148}]},
doi = {10.1038/nmeth.2148},
eprint = {NIHMS150003},
isbn = {1548-7105 (Electronic)$\backslash$n1548-7091 (Linking)},
issn = {15487091},
journal = {Nature Methods},
keywords = {Bioinformatics,Chromosomes,Genomics},
month = {sep},
number = {10},
pages = {999--1003},
pmid = {22941365},
publisher = {Nature Publishing Group},
title = {{Iterative correction of Hi-C data reveals hallmarks of chromosome organization}},
url = {http://www.nature.com/doifinder/10.1038/nmeth.2148},
volume = {9},
year = {2012}
}

@article{knight2013fast,
  title={A fast algorithm for matrix balancing},
  author={Knight, Philip A and Ruiz, Daniel},
  journal={IMA Journal of Numerical Analysis},
  volume={33},
  number={3},
  pages={1029--1047},
  year={2013},
  publisher={Oxford University Press},
  note = {[doi:\href{https://doi.org/10.1093/imanum/drs019}{10.1093/imanum/drs019}]}
}
}

@article{andrey2017characterization,
  title={Characterization of hundreds of regulatory landscapes in developing limbs reveals two regimes of chromatin folding},
  author={Andrey, Guillaume and Sch{\"o}pflin, Robert and Jerkovi{\'c}, Ivana and Heinrich, Verena and Ibrahim, Daniel M and Paliou, Christina and Hochradel, Myriam and Timmermann, Bernd and Haas, Stefan and Vingron, Martin and others},
  journal={Genome research},
  volume={27},
  number={2},
  pages={223--233},
  year={2017},
  publisher={Cold Spring Harbor Lab},
  note = {[PubMed:\href{http://www.ncbi.nlm.nih.gov/pubmed/27923844}{27923844}]
    [PubMed Central:\href{https://www.ncbi.nlm.nih.gov/pmc/articles/PMC5287228}{PMC5287228}]
    [doi:\href{https://doi.org/10.1101/gr.213066.116}{10.1101/gr.213066.116}]}
}
}

@article{mccord2020chromosome,
  title={Chromosome conformation capture and beyond: toward an integrative view of chromosome structure and function},
  author={McCord, Rachel Patton and Kaplan, Noam and Giorgetti, Luca},
  journal={Molecular Cell},
  year={2020},
  publisher={Elsevier},
note = {[PubMed:\href{http://www.ncbi.nlm.nih.gov/pubmed/32001106}{32001106}]
    [doi:\href{http://dx.doi.org/10.1016/j.molcel.2019.12.021}{10.1016/j.molcel.2019.12.021}]},
}

@article{bonev2016organization,
  title={Organization and function of the 3D genome},
  author={Bonev, Boyan and Cavalli, Giacomo},
  journal={Nature Reviews Genetics},
  volume={17},
  number={11},
  pages={661},
  year={2016},
  publisher={Nature Publishing Group},
note = {[PubMed:\href{http://www.ncbi.nlm.nih.gov/pubmed/28704353}{28704353}]
    [doi:\href{http://dx.doi.org/10.1038/nrg.2016.147}{10.1038/nrg.2016.147}]},
}

@article{kempfer2019methods,
  title={Methods for mapping 3D chromosome architecture},
  author={Kempfer, Rieke and Pombo, Ana},
  journal={Nature Reviews Genetics},
  pages={1--20},
  year={2019},
  publisher={Nature Publishing Group},
note = {[PubMed:\href{http://www.ncbi.nlm.nih.gov/pubmed/31848476}{31848476}]
    [doi:\href{http://dx.doi.org/10.1038/s41576-019-0195-2}{10.1038/s41576-019-0195-2}]},
}

@article{lun2016infrastructure,
  title={Infrastructure for genomic interactions: Bioconductor classes for Hi-C, ChIA-PET and related experiments},
  author={Lun, Aaron TL and Perry, Malcolm and Ing-Simmons, Elizabeth},
  journal={F1000Research},
  volume={5},
  year={2016},
  publisher={Faculty of 1000 Ltd},
note = {[PubMed:\href{http://www.ncbi.nlm.nih.gov/pubmed/27303634}{27303634}]
    [PubMed Central:\href{https://www.ncbi.nlm.nih.gov/pmc/articles/PMC4890298}{PMC4890298}]
    [doi:\href{http://dx.doi.org/10.12688/f1000research.8759.2}{10.12688/f1000research.8759.2}]},
}

@article{uren2012site,
  title={Site identification in high-throughput RNA--protein interaction data},
  author={Uren, Philip J and Bahrami-Samani, Emad and Burns, Suzanne C and Qiao, Mei and Karginov, Fedor V and Hodges, Emily and Hannon, Gregory J and Sanford, Jeremy R and Penalva, Luiz OF and Smith, Andrew D},
  journal={Bioinformatics},
  volume={28},
  number={23},
  pages={3013--3020},
  year={2012},
  publisher={Oxford University Press}
}

@article{ramirez2018high,
  title={High-resolution TADs reveal DNA sequences underlying genome organization in flies},
  author={Ram{\'\i}rez, Fidel and Bhardwaj, Vivek and Arrigoni, Laura and Lam, Kin Chung and Gr{\"u}ning, Bj{\"o}rn A and Villaveces, Jos{\'e} and Habermann, Bianca and Akhtar, Asifa and Manke, Thomas},
  journal={Nature communications},
  volume={9},
  number={1},
  pages={1--15},
  year={2018},
  publisher={Nature Publishing Group}
}

@article{kadauke2009chromatin,
  title={Chromatin loops in gene regulation},
  author={Kadauke, Stephan and Blobel, Gerd A},
  journal={Biochimica et Biophysica Acta (BBA)-Gene Regulatory Mechanisms},
  volume={1789},
  number={1},
  pages={17--25},
  year={2009},
  publisher={Elsevier}
}

@article{mifsud2017gothic,
  title={GOTHiC, a probabilistic model to resolve complex biases and to identify real interactions in Hi-C data},
  author={Mifsud, Borbala and Martincorena, Inigo and Darbo, Elodie and Sugar, Robert and Schoenfelder, Stefan and Fraser, Peter and Luscombe, Nicholas M},
  journal={PloS one},
  volume={12},
  number={4},
  year={2017},
  publisher={Public Library of Science}
}

@article{cao2020accurate,
  title={Accurate loop calling for 3D genomic data with cLoops},
  author={Cao, Yaqiang and Chen, Zhaoxiong and Chen, Xingwei and Ai, Daosheng and Chen, Guoyu and McDermott, Joseph and Huang, Yi and Guo, Xiaoxiao and Han, Jing-Dong J},
  journal={Bioinformatics},
  volume={36},
  number={3},
  pages={666--675},
  year={2020},
  publisher={Oxford University Press}
}

@article{xu2016fasthic,
  title={FastHiC: a fast and accurate algorithm to detect long-range chromosomal interactions from Hi-C data},
  author={Xu, Zheng and Zhang, Guosheng and Wu, Cong and Li, Yun and Hu, Ming},
  journal={Bioinformatics},
  volume={32},
  number={17},
  pages={2692--2695},
  year={2016},
  publisher={Oxford University Press}
}

@article{xu2016hidden,
  title={A hidden Markov random field-based Bayesian method for the detection of long-range chromosomal interactions in Hi-C data},
  author={Xu, Zheng and Zhang, Guosheng and Jin, Fulai and Chen, Mengjie and Furey, Terrence S and Sullivan, Patrick F and Qin, Zhaohui and Hu, Ming and Li, Yun},
  journal={Bioinformatics},
  volume={32},
  number={5},
  pages={650--656},
  year={2016},
  publisher={Oxford University Press}
}

@article{tan2012gene,
  title={Gene loops enhance transcriptional directionality},
  author={Tan-Wong, Sue Mei and Zaugg, Judith B and Camblong, Jurgi and Xu, Zhenyu and Zhang, David W and Mischo, Hannah E and Ansari, Aseem Z and Luscombe, Nicholas M and Steinmetz, Lars M and Proudfoot, Nick J},
  journal={Science},
  volume={338},
  number={6107},
  pages={671--675},
  year={2012},
  publisher={American Association for the Advancement of Science}
}

@article{robinson2010edger,
  title={edgeR: a Bioconductor package for differential expression analysis of digital gene expression data},
  author={Robinson, Mark D and McCarthy, Davis J and Smyth, Gordon K},
  journal={Bioinformatics},
  volume={26},
  number={1},
  pages={139--140},
  year={2010},
  publisher={Oxford University Press}
}

@article{mccarthy2012differential,
  title={Differential expression analysis of multifactor RNA-Seq experiments with respect to biological variation},
  author={McCarthy, Davis J and Chen, Yunshun and Smyth, Gordon K},
  journal={Nucleic acids research},
  volume={40},
  number={10},
  pages={4288--4297},
  year={2012},
  publisher={Oxford University Press}
}

@article{abdennur2020cooler,
  title={Cooler: scalable storage for Hi-C data and other genomically labeled arrays},
  author={Abdennur, Nezar and Mirny, Leonid A},
  journal={Bioinformatics},
  volume={36},
  number={1},
  pages={311--316},
  year={2020},
  publisher={Oxford University Press}
}

@article{matthey2020computer,
  title={Computer vision for pattern detection in chromosome contact maps},
  author={Matthey-Doret, Cyril and Baudry, Lyam and Breuer, Axel and Montagne, R{\'e}mi and Guiglielmoni, Nad{\`e}ge and Scolari, Vittore and Jean, Etienne and Campeas, Arnaud and Chanut, Philippe Henri and Oriol, Edgar and others},
  journal={Nature communications},
  volume={11},
  number={1},
  pages={1--11},
  year={2020},
  publisher={Nature Publishing Group}
}

@article{love2014moderated,
  title={Moderated estimation of fold change and dispersion for RNA-seq data with DESeq2},
  author={Love, Michael I and Huber, Wolfgang and Anders, Simon},
  journal={Genome biology},
  volume={15},
  number={12},
  pages={1--21},
  year={2014},
  publisher={BioMed Central}
}

@article{cameron1990regression,
  title={Regression-based tests for overdispersion in the Poisson model},
  author={Cameron, A Colin and Trivedi, Pravin K},
  journal={Journal of econometrics},
  volume={46},
  number={3},
  pages={347--364},
  year={1990},
  publisher={Elsevier}
}

@article{kaul2020identifying,
  title={Identifying statistically significant chromatin contacts from Hi-C data with FitHiC2},
  author={Kaul, Arya and Bhattacharyya, Sourya and Ay, Ferhat},
  journal={Nature protocols},
  volume={15},
  number={3},
  pages={991--1012},
  year={2020},
  publisher={Nature Publishing Group}
}

@article{salameh2020supervised,
  title={A supervised learning framework for chromatin loop detection in genome-wide contact maps},
  author={Salameh, Tarik J and Wang, Xiaotao and Song, Fan and Zhang, Bo and Wright, Sage M and Khunsriraksakul, Chachrit and Ruan, Yijun and Yue, Feng},
  journal={Nature communications},
  volume={11},
  number={1},
  pages={1--12},
  year={2020},
  publisher={Nature Publishing Group}
}

@article{wolff2020loop,
  title={Loop detection using Hi-C data with HiCExplorer},
  author={Wolff, Joachim and Backofen, Rolf and Gruening, Bjoern},
  journal={bioRxiv},
  year={2020},
  publisher={Cold Spring Harbor Laboratory}
}

@misc{joachim_wolff_2021_5648500,
  author       = {Joachim Wolff},
  title        = {Loop detection using Hi-C data with HiCExplorer},
  month        = nov,
  year         = 2021,
  publisher    = {Zenodo},
  doi          = {10.5281/zenodo.5648500},
  url          = {https://doi.org/10.5281/zenodo.5648500}
}

@article{wolff2022dissertation,
  title={Approaches to analysis of chromosome conformation capture data},
  author={Wolff, Joachim},
  journal={freiDok},
  year={2020},
  publisher={University Freiburg},
  doi          = {10.6094/UNIFR/224705},
  url          = {https://doi.org/10.6094/UNIFR/224705}
}

@misc{wolff_data,
  author       = {Wolff, Joachim and Backofen, Rolf and Gruening, Bjoern},
  title        = {Supporting data for "Loop detection using Hi-C data with HiCExplorer"},
  year         = 2022,
  publisher    = {GigaScience Database},
  doi          = {10.5524/102215},
  url          = {http://dx.doi.org/10.5524/102215}
}
